# Supplementary material for: The time-profile of cell growth in fission yeast: model selection criteria favoring bilinear models over exponential ones
Source: Theor Biol Med Model. 2006 Mar 27;3:16. doi: 10.1186/1742-4682-3-16 (PMC1444923; doi:10.1186/1742-4682-3-16)
Supplement: Additional File 1 [file 1742-4682-3-16-S1.xls]

## Sheet: LinBiexp01
Excel Worksheet implementing the linearized biexponential model LinBiExp for cell growth or other general applications
Peter Buchwald, 2006
				(if available)
		Experimental to fit		Confid. limits			Fitted	Fitted		Parameters
		Time	Length	lim_up	lim_down
No.	Compound	X to fit	Y to fit	Y_SD+	Y_SD-		LinBiExp	Exponential			LinBiExp	Exponential
1		0	4.93506				4.94015	4.8659		a1	0.0213159	4.8659	a
2		5	5.02587				5.04673	4.98115		a2	0.0347746	0.00468184	b
3		10	5.15878				5.15331	5.09913		c	5.9185
4		15	5.28206				5.25989	5.21991		tc	45.898
5		20	5.37083				5.36647	5.34354		h	0.01
6		25	5.46621				5.47305	5.47011
7		30	5.58441				5.57962	5.59967		Diagnostics				Corresponding formulas to use:
8		35	5.7021				5.6862	5.7323		SSE	0.0230741	0.103831		=SUMXMY2($D8:$D31,H8:H31)
9		40	5.79342				5.79279	5.86807		r2	0.999117	0.99603		=CORREL($D8:$D31,H8:H31)^2
10		45	5.8756				5.90198	6.00706		AIC	-80.4571	-50.3598		=COUNT($D8:$D31)*LN(L15)+2*COUNT(L8:L12)
11		50	6.01055				6.06119	6.14934		SBIC	-74.5669	-48.0037		=COUNT($D8:$D31)*LN(L15)+LN(COUNT($D8:$D31))*COUNT(L8:L12)
12		55	6.20687				6.23502	6.29499		s	0.0348486	0.0686992		=SQRT(L15/(COUNT($D8:$D31)-COUNT(L8:L12)))
13		60	6.39965				6.4089	6.44409		F	22.166			=(O15-N15)/N15*(COUNT($D8:$D20)-5)/(5-2)
14		65	6.5696				6.58277	6.59672		p	2.01227e-06			=FDIST(L20,5-2,COUNT($D8:$D31)-5)
15		70	6.76744				6.75664	6.75296
16		75	6.9937				6.93052	6.91291		Bilinear (LinBiExp) more adequate?
17		80	7.17785				7.10439	7.07664		Only valid if both models (SSEs) already have been optimized!
18		85	7.30569				7.27826	7.24425		AIC:	YES
19		90	7.44317				7.45214	7.41584		SBIC:	YES
20		95	7.62479				7.62601	7.59148		F test, 0.05:	YES
21		100	7.8201				7.79988	7.77129
22		105	7.99056				7.97375	7.95535
23		110	8.13108				8.14763	8.14378
24		115	8.24319				8.3215	8.33667
							Corresponding formulas to use:
							=L$12*LN(EXP(L$8/L$12*($C29-L$11))+EXP(L$9/L$12*($C29-L$11)))+L$10
								=M$8*exp(M$9*$C29)
If there are more data, add them by using Insert -> Rows above row 29 and then Paste data for X and Y (columns C,D); also Paste & Copy cells with predicted LinBiExp and Exponential values as needed (columns H,I)
If there are less data, simply delete the content of the extra cells at the bottom of columns C, D, H, and I
Set the parameter values (L8-L11) to reasonable starting values (use graph in Chart1 for visual estimates of the slopes, a1-a2, and the rate-change point, tc)
Use Tools -> Solver to minimize SSE (cell L15) by adjusting the corresponding parameters (L8-L11) leaving h fixed at say 0.5
Optimize h by using Tools -> Solver again to minimize SSE (cell L15) by adjusting the corresponding parameters (L8-L12) [constraints may be needed for h]
For comparison, repeat for exponential model: use Solver to minimize SSE (M15) by adjusting (M8-M9)
Verify model selection criteria: s ¯, AIC ¯, SBIC ¯, p < 0.05 [see automatic check in cells L25-L27]
Verify graphical results (Chart1)
